# Supplementary material for: Proteomic analysis of sialoliths from calcified, lipid and mixed groups as a source of potential biomarkers of deposit formation in the salivary glands
Source: Clin Proteomics. 2023 Mar 22;20:11. doi: 10.1186/s12014-023-09402-3 (PMC10035263; doi:10.1186/s12014-023-09402-3)
Supplement: Supplementary file 2 — Additional file 2. Statistical analysis of data obtained from the SWATH-MS analysis for the studied sialoliths. The table contains pool samples and each analyzed stone with values such as: t-test value and p-value, q-value, medians, fold change and log2 fold change, which were used to type statistically significant changes in protein levels. [file 12014_2023_9402_MOESM2_ESM.xlsx]

## Sheet: Arkusz1
UniProtID	UniProt Name	1/pool								2core/pool								2ol/pool								3/pool								4-1/pool								4-2/pool
		Student's T-test p-value	Student's T-test q-value	Student's T-test Difference	Student's T-test Test statistic	Student's T-test Significant	Median	Fold Change	log2(Fold Change)	Student's T-test p-value	Student's T-test q-value	Student's T-test Difference	Student's T-test Test statistic	Student's T-test Significant	Median	Fold Change	log2(Fold Change)	Student's T-test p-value	Student's T-test q-value	Student's T-test Difference	Student's T-test Test statistic	Student's T-test Significant	Median	Fold Change	log2(Fold Change)	Student's T-test p-value	Student's T-test q-value	Student's T-test Difference	Student's T-test Test statistic	Student's T-test Significant	Median	Fold Change	log2(Fold Change)	Student's T-test p-value	Student's T-test q-value	Student's T-test Difference	Student's T-test Test statistic	Student's T-test Significant	Median	Fold Change	log2(Fold Change)	Student's T-test p-value	Student's T-test q-value	Student's T-test Difference	Student's T-test Test statistic	Student's T-test Significant	Median	Fold Change	log2(Fold Change)
P02788	Lactotransferrin	0,420532774470031	0,485033707865169	0,162202835083008	0,896775900389961		224039	0.971716	-0.0413929	0,862218093022855	0,891357142857143	-0,0486946105957031	-0,185016911150797		244734	1.06148	0.0860751	0,0923039314080299	0,0478571428571429	0,497093836466473	2,20338324243907	+	271720	1.17852	0.236979	0,00167912399136017	0	0,642264048258465	7,51385154131632	+	340611	1.47732	0.562985	0,0748641361331425	0,0305	0,368162790934246	2,39372754088966	+	273866	1.18783	0.248328	0,0889850761594426	0,0453333333333333	0,345584869384766	2,23631370957221	+	284580	1.2343	0.303692
P02768	Albumin	0,69537842581861	0,802058252427184	-0,103530248006187	-0,42101908916605		111713	0.896124	-0.15823	0,26248741809696	0,323526315789474	-0,422988891601563	-1,30310812036804		118224	0.948351	-0.0765063	0,733200245151627	0,769189189189189	0,079795201619465	0,365566172033766		131845	1.05762	0.0808164	0,0948724966001789	0,095875	-0,227760314941406	-2,17879229213699		110585	0.887079	-0.172866	0,635431925180558	0,663855855855856	-0,10285250345866	-0,512298768901734		107888	0.865441	-0.208492	0,211903642329123	0,14229702970297	0,257279713948567	1,48426533737944		146581	1.17582	0.233673
P05164	Myeloperoxidase	0,0308895733092098	0,0544705882352941	-0,362054189046223	-3,26654467897168		341905	0.759929	-0.396064	0,000381996359817952	0	-1,03548304239909	-11,0453966599177	+	224060	0.498004	-1.00577	0,74573935540307	0,777571428571429	-0,0681953430175781	-0,347487083317418		480352	1.06765	0.0944339	6,92882952735574E-05	0	-1,82079378763834	-17,0569430875511	+	123871	0.275319	-1.86082	0,473714767713247	0,445037037037037	0,110619862874351	0,790018662670634		495104	1.10044	0.138075	0,00100113076132066	0	1,2294184366862	8,60776059965995	+	1.04491e+06	2.32244	1.21564
P02808	Statherin	0,0854765648306421	0,118327272727273	-1,61882082621256	-2,27265588287357		756806	0.43408	-1.20397	0,400543419259165	0,487627906976744	0,357773462931316	0,939770787917725		1.79389e+06	1.02892	0.041126	0,00191000078576019	0	-2,14910380045573	-7,26152594195432	+	369257	0.211794	-2.23927	8,3239150882932E-06	0	-7,14208475748698	-29,080503655485	+	11534.3	0.00661569	-7.23989	9,62665488875543E-05	0	-3,73768424987793	-15,6947021618241	+	116408	0.0667679	-3.9047	0,00339410662339962	0,0048	-2,50632794698079	-6,22350701584313	+	239020	0.137094	-2.86676
P01024	Complement C3	0,218942909827871	0,259277777777778	0,83877976735433	1,45661887444442		16572	1.52991	0.61345	0,198021624967751	0,257085714285714	0,653495470682779	1,54162721070335		13846.1	1.27826	0.354179	0,0107788936530197	0,004	1,76682249704997	4,50528059546822	+	31592.2	2.91656	1.54427	0,170120539643704	0,166575342465753	-1,09629344940186	-1,6706038664916		4024.88	0.371573	-1.42828	0,0124294006860818	0,00565853658536585	1,96856117248535	4,32183608168826	+	31660.3	2.92285	1.54737	0,0325451373530834	0,0183859649122807	1,28541088104248	3,21141287470131	+	20976.9	1.93657	0.953505
P61626	Lysozyme C	0,0605359480100373	0,0958139534883721	1,48461659749349	2,59231650737498		1.39058e+06	2.06845	1.04855	0,239041586223971	0,308222222222222	-0,991541544596355	-1,38233115319014		343375	0.510759	-0.969285	0,854932685417185	0,868586206896552	-0,115229924519856	-0,194951453491686		446408	0.664018	-0.590705	0,241592180502449	0,212578313253012	0,806149800618488	1,37335122894137		846091	1.25853	0.331744	0,259603423586401	0,185647058823529	0,762175242106121	1,31247147925792		868150	1.29135	0.368875	0,211602555661136	0,14372	-0,849772771199543	-1,48546844673126		275245	0.409419	-1.28835
P02787	Serotransferrin	0,0772623690073621	0,111529411764706	0,833093961079914	2,3647418480762		13724.1	2.11585	1.08124	0,0397349653936701	0,0733714285714286	0,661527315775553	3,00527160375473		9849.69	1.51853	0.602673	0,00226898876061691	0	1,37490081787109	6,93589040374807	+	16483.2	2.54122	1.34552	0,022091175607003	0,0315	-0,748343467712402	-3,6335075343355	+	3717.47	0.573123	-0.803083	0,00932092507222037	0,00644444444444444	1,21237055460612	4,69818770580556	+	17062.2	2.63048	1.39532	0,00109259934912958	0	1,12544536590576	8,41324731970676	+	13768.7	2.12272	1.08591
P68871	Hemoglobin subunit beta	0,000596902603909256	0,0206666666666667	-2,6528533299764	-9,84551766977452	+	45430.2	0.135292	-2.88586	0,00205750143365779	0	-2,523894627889	-7,11926840810928	+	58280.3	0.173559	-2.5265	0,100615719728135	0,0517701149425287	0,943994522094727	2,12638990969326		862406	2.56825	1.36079	7,19651473339315E-06	0	-3,6076021194458	-30,1622203179111	+	27947.8	0.0832288	-3.58677	8,48127977820952E-05	0	-2,06020927429199	-16,2063979760811	+	78282.8	0.233127	-2.10081	6,68591726069581E-05	0	-2,08882141113281	-17,2115443567276	+	83831	0.249649	-2.00202
P01023	Alpha-2-macroglobulin	0,274419159147202	0,319578947368421	-0,343345959981283	-1,26539811676851		6871.65	0.768827	-0.379269	0,508116482528083	0,585935483870968	-0,392388025919596	-0,725863475791329		7885.19	0.882226	-0.18078	0,0920319282623551	0,048433734939759	0,437232335408529	2,20603196784775	+	12410.2	1.3885	0.473528	0,000775004815468626	0	-2,8809544245402	-9,20131996306453	+	1146.79	0.128308	-2.96232	0,0367968907148778	0,0185671641791045	0,682442029317221	3,08375706735978	+	14142.7	1.58234	0.662058	0,615828146428841	0,632178571428571	0,251662890116373	0,543228572039002		9771.05	1.09322	0.128588
P01037	Cystatin-SN	0,291382019561497	0,338974358974359	0,493130366007486	1,21440587847786		13330.5	1.67944	0.747977	0,00528395245567654	0,0356	1,9345277150472	5,51270098834507	+	31668.4	3.98972	1.99629	0,00371111990587178	0	1,52325089772542	6,07430163032318	+	23975	3.02048	1.59478	0,000272717391456219	0	-2,61817169189453	-12,0415528949223	+	1436.57	0.180985	-2.46605	0,00142543997364588	0,0108	1,4972038269043	7,84591313490138	+	25402.9	3.20037	1.67824	0,000273030129811506	0	1,85972023010254	12,0380241638038	+	30879	3.89027	1.95987
P04264	Keratin, type II cytoskeletal 1	0,0145382227390926	0,0370434782608696	1,23593203226725	4,12624959998535	+	27251.2	2.47358	1.3066	0,0413368111354533	0,0694054054054054	1,75913238525391	2,96529163408836		51129.5	4.641	2.21444	0,00686294278018685	0,00476923076923077	1,61621284484863	5,12485860869128	+	37354.8	3.39068	1.76157	0,0553750676808886	0,0640754716981132	-1,33551025390625	-2,67745169443379		3633.33	0.329796	-1.60036	0,00850983942136101	0,00662857142857143	2,37077935536702	4,8221276177716	+	69517.2	6.31004	2.65765	0,0109853741214345	0,00841025641025641	1,76652463277181	4,48053056316817	+	44939.1	4.0791	2.02825
P0DOX5	Immunoglobulin gamma-1 heavy chain	0,0402737580486147	0,0618378378378378	-1,01505947113037	-2,99161684198943		58593.9	0.522325	-0.936981	0,0285909449579489	0,050375	-2,20415465037028	-3,34916797331773		26865.8	0.239491	-2.06196	0,000249917224442111	0	-2,71445687611898	-12,3132888400072	+	18239	0.162588	-2.6207	0,0656718960312082	0,0651929824561404	-1,26722240447998	-2,51548693184046		43860.1	0.390983	-1.35482	0,29575679560211	0,2305	-0,598683039347328	-1,20171166674218		89505.6	0.797882	-0.325753	0,00358503542496039	0,00457142857142857	-1,5944086710612	-6,13169774096183	+	40602	0.361939	-1.46618
P08311	Cathepsin G	0,000183528626881993	0,031	1,5609073638916	13,3222310952885	+	546490	2.98651	1.57846	0,0059716834871296	0,04	-1,28143564860026	-5,32840102541691	+	84886.4	0.463895	-1.10813	0,00322623695245116	0	1,26664543151855	6,30963473800249	+	394315	2.15489	1.10761	7,59429320814616E-05	0	2,07553227742513	16,6658615394838	+	818809	4.4747	2.16179	0,00297416806372956	0,00771428571428571	1,91140429178874	6,44988215988811	+	648842	3.54585	1.82613	0,165065670720252	0,0991666666666667	0,466090520222981	1,69631824276008		213674	1.16771	0.223677
P69905	Hemoglobin subunit alpha	0,785037847653942	0,876754716981132	-0,145612716674805	-0,291672809075314		65032.7	0.966117	-0.0497295	0,0127802673918955	0,0390588235294118	-1,69663270314535	-4,28662839784746	+	21160.3	0.314355	-1.66953	0,0500734200097396	0,0173333333333333	0,729994138081867	2,77501125793877	+	118695	1.76332	0.818291	0,000599251590700326	0	-2,91797129313151	-9,83552443068861	+	8291.46	0.123177	-3.0212	0,0356313315507411	0,0169090909090909	-0,79947821299235	-3,11695535573486	+	39452.2	0.586097	-0.770788	0,0116041630742395	0,0082	-1,15107409159342	-4,40960665336602	+	31395.7	0.466411	-1.10033
P01876	Immunoglobulin heavy constant alpha 1	0,010591892168128	0,05325	-1,73307577768962	-4,52819666991662	+	13046.9	0.249791	-2.0012	0,0834155624924938	0,0966545454545455	-0,930657704671225	-2,29479388358533		23832.2	0.456283	-1.132	0,631619164955679	0,658385321100917	0,207885424296061	0,518268543515679		44583.8	0.853584	-0.228395	0,514828710053125	0,569090909090909	0,30188242594401	0,713728272029666		46889.5	0.897728	-0.15565	0,479824108861189	0,451633027522936	-0,354609489440918	-0,778371940884471		26854.2	0.51414	-0.959768	0,249399621916184	0,172117647058824	-0,867024421691895	-1,34643309932218		16016.3	0.306642	-1.70537
P13645	Keratin, type I cytoskeletal 10	0,339572961625741	0,373857142857143	0,53814951578776	1,0833934373526		10595.5	1.28323	0.359784	0,110259199609856	0,127034482758621	0,77945868174235	2,04544534439443		15002.6	1.81699	0.861549	0,0332737232614538	0,00761904761904762	1,60128211975098	3,18818906019107	+	30504.8	3.69447	1.88537	0,0224301164714344	0,0307317073170732	-1,80199591318766	-3,61633100361842	+	3104.34	0.37597	-1.41131	0,0617725797171464	0,024	0,916607538859049	2,57315267241532	+	17073.2	2.06775	1.04806	0,0354936587541359	0,0202068965517241	1,07227961222331	3,12096076313224	+	19090.9	2.31213	1.20922
P0C0L4	Complement C4-A	0,0300532175839951	0,0561212121212121	1,78707377115885	3,29573962757927		4109.65	2.26752	1.18111	0,0744647289313434	0,09288	1,18713283538818	2,39865695131947		2875.16	1.58638	0.665739	0,0463568592985826	0,0102028985507246	1,76257483164469	2,85083062621745	+	4423.81	2.44086	1.28739	0,713105050017553	0,777174311926605	-0,322010040283203	-0,394847480923749		1383.74	0.763485	-0.389329	0,00828506948000344	0,00682352941176471	2,51393413543701	4,85903538708851	+	7557.48	4.16987	2.06	0,0071892266680705	0,00309677419354839	2,5850035349528	5,05827497096698	+	8816.08	4.86431	2.28224
P02814	Submaxillary gland androgen-regulated protein 3B	0,01891947264023	0,05712	-1,34777132670085	-3,81127131337722		78178.8	0.306648	-1.70534	0,0195388460288571	0,0483076923076923	-0,666776657104492	-3,77387848332905	+	152419	0.597847	-0.742152	0,0110963565209876	0,003875	-1,17362022399902	-4,46745922808163	+	97279.9	0.38157	-1.38998	0,000140297901764767	0	-5,42838414510091	-14,264308166223	+	5992.11	0.0235034	-5.41098	0,440367692570405	0,40814953271028	-0,331914901733398	-0,855753668715998		145077	0.569051	-0.81337	0,0958849661235062	0,0468235294117647	-0,585805257161461	-2,16930229524637	+	150615	0.590773	-0.759324
P0DUB6	Alpha-amylase 1A	0,00201769201443274	0,0112727272727273	1,39719676971436	7,15639235699142	+	53108.6	2.3062	1.20552	0,319642386517018	0,373170731707317	0,574542045593262	1,13535475710867		30007.5	1.30305	0.381892	0,00131124824863032	0	0,992516199747721	8,02021544479398	+	42949.4	1.86504	0.899206	0,647691358881304	0,712981132075472	0,092769304911295	0,493246528402238		23719.4	1.03	0.0426376	0,0116289414426151	0,0058	0,875515302022297	4,40686249366402	+	43859	1.90454	0.929441	0,000151386419052012	0	3,17004807790121	13,9911744151619	+	186121	8.08213	3.01474
P20160	Azurocidin	0,0123949004994302	0,0448421052631579	-0,663342157999676	-4,3253627470471	+	105423	0.679716	-0.556995	0,00303204269316615	0	-1,91989103953044	-6,41641983254811	+	49335	0.318086	-1.65251	0,00245279267013289	0	-1,19196859995524	-6,79286397785518	+	72773.5	0.469206	-1.09171	0,000219200450860814	0	2,23649597167969	12,7325263034951	+	843370	5.43762	2.44297	0,0134000200511187	0,00552380952380952	-0,929625829060875	-4,22720368598692	+	97189.3	0.626627	-0.674322	0,00480858415909577	0,004	-0,98879114786784	-5,65818145210522	+	83385	0.537623	-0.895332
Q6MZM9	Proline-rich protein 27	0,492674101784194	0,577333333333333	0,759175618489584	0,754241339157308		77378.4	0.950601	-0.0730889	0,409645127837648	0,499909090909091	0,785717646280924	0,919976393152734		83816.5	1.02969	0.0422148	0,653381169523554	0,680690909090909	0,409166336059572	0,484475665772497		60489.7	0.743122	-0.42833	0,316490979987318	0,283820224719101	0,949527740478517	1,14384093645273		94062.8	1.15557	0.208604	0,922136346870595	0,927965811965812	0,0858672459920253	0,104052239051673		49812.1	0.611946	-0.708524	0,655045311469508	0,665946902654867	0,42084821065267	0,48191871203616		72168.6	0.886598	-0.173648
P35908	Keratin, type II cytoskeletal 2 epidermal	0,085194874033347	0,120518518518519	1,76983547210693	2,27564603423927		8998.03	2.35206	1.23392	0,0423739360357418	0,0675789473684211	2,43219057718913	2,9403599945384		17627	4.60765	2.20403	0,0488775542200151	0,0131830985915493	2,14126046498616	2,79867444507012	+	12805.1	3.34723	1.74297	0,985519180112966	0,992137931034483	-0,0217288335164394	-0,0193092595795327		6383.74	1.66869	0.738718	0,00405349724132432	0,00490909090909091	4,00279553731282	5,92980356087251	+	49801.8	13.0181	3.70244	0,0378102396715488	0,0232	2,67122300465902	3,05588203817102	+	22684.1	5.92955	2.56792
P01833	Polymeric immunoglobulin receptor	0,294324961297744	0,335848101265823	0,969403266906738	1,20584680584499		11197.3	2.98335	1.57693	0,174050421930912	0,234424242424242	1,31594657897949	1,65115970249934		12044.7	3.20913	1.68218	0,06109333508485	0,0317894736842105	1,86956055959066	2,58362373433352	+	19009.3	5.06475	2.34049	0,231479491734779	0,205037037037037	0,973674774169922	1,40952406842537		8376.69	2.23184	1.15823	0,201383619182488	0,114185567010309	1,22195847829183	1,52736733452511		12826.3	3.41738	1.77289	0,0411271102588335	0,02175	2,10966205596924	2,97042150257868	+	19396.8	5.16799	2.3696
P08246	Neutrophil elastase	0,0128475896530391	0,0405714285714286	-1,30572001139323	-4,28000645581074	+	88783.3	0.412543	-1.27738	0,000226094737097415	0	-2,44499142964681	-12,6323125725776	+	39460	0.183356	-2.44728	0,0261497273070404	0,00729411764705882	-0,611913681030273	-3,44600576379455	+	149570	0.694996	-0.524922	0,0526695677266234	0,064156862745098	-0,587663014729817	-2,72581928350306		152314	0.707748	-0.498693	0,0711018926355617	0,0281518987341772	-0,654744466145832	-2,44138858259945	+	126460	0.58761	-0.767068	0,025686377438255	0,0135384615384615	-1,35267321268718	-3,46559800700746	+	83803.4	0.389403	-1.36066
P05109	Protein S100-A8	0,0993571500938317	0,117423728813559	0,988791147867838	2,13758401496035		25991.1	2.39431	1.25961	0,00594012601421522	0,0436363636363636	2,3009459177653	5,33627848632359	+	57212.8	5.27047	2.39793	0,00854368337674599	0,00442857142857143	2,16386699676514	4,81667313332017	+	39522.2	3.6408	1.86426	0,0394809933891981	0,058695652173913	2,07913239796956	3,01178342898399		36510.4	3.36336	1.7499	0,0048125584031957	0,0100869565217391	2,36483192443848	5,65689310592137	+	57821.9	5.32658	2.41321	0,00405342187293025	0,00436363636363636	2,18170483907064	5,92983370210058	+	45119.8	4.15645	2.05535
P06702	Protein S100-A9	0,820667048604925	0,881761467889908	-0,0563170115153007	-0,242019199263012		91746.9	0.826771	-0.27444	0,734569704869794	0,778259259259259	-0,152610778808594	-0,363584739270908		113509	1.02288	0.0326368	0,341594457162504	0,3058	0,284135818481445	1,07827884554257		116145	1.04664	0.0657606	0,000285100282790601	0	2,49941317240397	11,9055532169406	+	626921	5.64946	2.49811	0,0245171516639558	0,0088	0,730287551879883	3,51696417325357	+	179905	1.6212	0.69706	0,00460085881297892	0,00417391304347826	1,07224718729655	5,72739697859143	+	215869	1.94529	0.959987
P35527	Keratin, type I cytoskeletal 9	0,577168244010551	0,687463917525773	0,457533200581869	0,606087338941896		5581.52	1.26763	0.342131	0,213650344785291	0,275830985915493	1,15596771240234	1,47731965238334		9342.26	2.12173	1.08524	0,070635904527504	0,0305822784810127	2,19029490152995	2,44749063308529	+	14262	3.23906	1.69557	0,16070662466323	0,156788732394366	-1,33220259348551	-1,71916711757271		1845.9	0.419225	-1.2542	0,115252727565004	0,0599540229885057	1,58051522572835	2,00654182097383		13402.9	3.04396	1.60595	0,296873009429983	0,217038461538462	1,06747754414876	1,19850108143409		6619.39	1.50334	0.588171
P02538	Keratin, type II cytoskeletal 6A	0,123181618658456	0,134892307692308	1,16804027557373	1,94841130882376		7603.93	3.35171	1.7449	0,49057876195052	0,568304347826087	0,331671714782715	0,758143163097347		4023.09	1.77332	0.826453	0,55498419529854	0,572641509433962	0,208419799804688	0,643419233726766		2765.09	1.21881	0.285475	0,0551438617724773	0,0629230769230769	-1,78603172302246	-2,68147743844574		599.599	0.264295	-1.91978	0,0804975309570319	0,0310731707317073	0,719964345296223	2,32721298893711	+	3909.37	1.72319	0.785085	0,601852456795597	0,621189189189189	0,115727424621582	0,565652224198963		2804.16	1.23604	0.305721
P30740	Leukocyte elastase inhibitor	0,0245891644310193	0,0582857142857143	-0,901645342508953	-3,5137170537629		67847.1	0.540157	-0.888549	0,00485248118772821	0,0395555555555556	1,23977025349935	5,64402305587608	+	282620	2.25005	1.16995	0,176576118750613	0,119063829787234	0,464296340942383	1,6389037761567		177855	1.41597	0.501791	0,000238056023173273	0	-1,64568328857422	-12,4671615174175	+	39179.8	0.311925	-1.68073	0,678448240569016	0,711787610619469	-0,15273157755534	-0,44634102896758		116451	0.927109	-0.109189	0,000262456726885926	0	1,36924171447754	12,1602007709029	+	320939	2.55512	1.35339
P01009	Alpha-1-antitrypsin	0,120770452251205	0,137	-0,567794481913248	-1,96564612803122		26509	0.751638	-0.411891	0,812962208394526	0,843243243243243	-0,120475451151529	-0,25268973912364		43438	1.23164	0.300582	0,806046838062617	0,835578947368421	0,0407336552937831	0,262297127052636		35676.7	1.01158	0.016607	0,0176813333516924	0,0222702702702703	-0,920140584309895	-3,89061909496803	+	17865.9	0.506569	-0.981169	0,650173078313996	0,676571428571429	0,285009066263836	0,489415491940345		33581.9	0.952182	-0.0706908	0,164494008184646	0,100210526315789	0,883526166280111	1,69927827762433		90550.1	2.56746	1.36034
P04083	Annexin A1	0,123866880176843	0,132776119402985	1,04833793640137	1,9435800989454		9319.85	1.98603	0.989889	0,015564432956937	0,0407272727272727	3,95979118347168	4,04307416142376	+	42103.4	8.97211	3.16545	0,0267304705816343	0,00676363636363636	1,58981355031331	3,42202387790766	+	13195.7	2.81196	1.49158	0,163469145401791	0,157666666666667	0,824813206990559	1,70461216859847		8325.17	1.77407	0.827061	0,0278669376947875	0,00980645161290323	1,59477742513021	3,37683322959662	+	14323	3.0522	1.60985	0,0840410693646649	0,0426666666666667	1,62966601053874	2,28801067154673	+	11110.7	2.36766	1.24346
P02647	Apolipoprotein A-I	0,30138249471453	0,339851851851852	0,708361943562826	1,18564467753189		6295.3	2.19558	1.1346	0,635791452565339	0,707803921568627	0,339483578999838	0,511736950845039		4755.92	1.65869	0.730048	0,0471640298162915	0,0100571428571429	1,68337059020996	2,8337778173166	+	10564.2	3.6844	1.88143	0,324243781513394	0,292177777777778	-0,749799728393555	-1,12310112864512		1801.38	0.628258	-0.670571	0,0269420259369669	0,0099672131147541	1,8602565129598	3,41344089819504	+	12108.9	4.22316	2.07832	0,041387373506078	0,0214153846153846	1,76413981119792	2,96405928672898	+	10682.6	3.72572	1.89752
P02675	Fibrinogen beta chain	0,000956891042817947	0,0137777777777778	2,28927644093831	8,70991672153767	+	15639	5.2428	2.39034	0,0153283697911945	0,0448	1,8667532602946	4,06161066936788	+	12487.5	4.18632	2.06568	0,00122915430525602	0	2,30411783854167	8,15756671499075	+	16270.4	5.45448	2.44744	0,907553880121258	0,941309734513274	0,094141324361166	0,123653814412105		2860.33	0.958898	-0.0605513	0,00170182197508804	0,00981818181818182	2,31934388478597	7,48719497554699	+	17725.5	5.94228	2.57102	0,00614900859853921	0,00342857142857143	2,25058174133301	5,28506297068205	+	17044.2	5.7139	2.51448
P04406	Glyceraldehyde-3-phosphate dehydrogenase	0,0505174104726373	0,08	2,0695899327596	2,76639202152256		9703.65	6.56102	2.71392	0,55458064071273	0,644166666666667	0,404399236043295	0,644107692562849		2515.78	1.70102	0.766397	0,0321830726588861	0,00774193548387097	2,2796630859375	3,22318289584542	+	10382.5	7.02003	2.81148	0,397602686009912	0,374416666666667	0,673288345336914	0,946247482131801		3564.04	2.40979	1.26891	0,14804919887549	0,0821538461538462	0,68355655670166	1,78942808323299		2601.59	1.75904	0.814789	0,0908463101070115	0,0442409638554217	1,16277027130127	2,21768035710487	+	3430.62	2.31958	1.21386
P12273	Prolactin-inducible protein	0,806609827111782	0,878814814814815	-0,120368957519531	-0,26151387825869		10868.7	1.03926	0.055561	0,0455542056291135	0,0727	1,22276083628337	2,86813386029688		27702.3	2.64889	1.40539	0,11778756001428	0,0610222222222222	0,857943852742514	1,98749449443688		20365.5	1.94734	0.961507	0,918136755293865	0,945052631578947	0,0530465443929042	0,109423089413652		14310.6	1.36837	0.452463	0,0427460549589029	0,0230144927536232	1,35264046986898	2,93158772682542	+	28137.9	2.69054	1.42789	0,0408044672770331	0,0224516129032258	1,33819452921549	2,97837425032637	+	32891.8	3.14511	1.65311
Q96DA0	Zymogen granule protein 16 homolog B	0,665858947576035	0,778930693069307	-0,149501800537109	-0,465392859713695		26468.1	0.797144	-0.327088	0,439527129716743	0,529977528089888	0,43828010559082	0,857461237792751		49697.3	1.49674	0.581825	0,349865882243542	0,305294117647059	0,713882446289063	1,05763055460182		38793.2	1.16834	0.224461	0,000444545044608754	0	3,17861906687419	10,6231013119117	+	274295	8.26098	3.04631	0,371351317103761	0,308990476190476	0,333726247151693	1,00595646401536		38596.2	1.16241	0.217116	0,0259625806732089	0,0132830188679245	1,19887924194336	3,4538690359567	+	66652.8	2.00739	1.00532
P12724	Eosinophil cationic protein	3,26243250661073E-05	0	-2,70240847269694	-20,628089252563	+	12334.4	0.140664	-2.82968	0,0384606721422925	0,0755294117647059	-1,95122337341308	-3,03844774694939		21932.3	0.25012	-1.99931	7,92019488552734E-05	0	-2,02839914957682	-16,4896108208765	+	19274	0.219803	-2.18571	0,000344912889599254	0	-3,32573572794596	-11,3386860189858	+	8954.76	0.102121	-3.29164	0,0217391059924022	0,00930769230769231	-1,7975180943807	-3,65168556641527	+	22664.6	0.25847	-1.95193	0,061353515013222	0,0318933333333333	-1,06906127929687	-2,57959716656889	+	32247.6	0.367756	-1.44318
P13647	Keratin, type II cytoskeletal 5	0,0249824350825823	0,0562758620689655	2,43020757039388	3,49618146535575		26458.8	4.42326	2.14511	0,0149582589242298	0,0471578947368421	2,50406710306804	4,09137582837047	+	39632.8	6.62563	2.72806	0,0135097883470423	0,00652631578947368	2,3386173248291	4,21702453955117	+	22888.5	3.8264	1.93599	0,761390999795542	0,813081081081081	-0,23701508839925	-0,325111207979687		3829.8	0.64025	-0.643294	0,00129333061827962	0,0135	3,83968798319499	8,04926863826604	+	83563.4	13.9698	3.80424	0,0102820497367945	0,00911111111111111	2,19966475168864	4,56726702512077	+	30766.1	5.14333	2.3627
P35579	Myosin-9	0,457264047837798	0,53221978021978	-0,547016779581705	-0,821972261850928		1682.52	0.393994	-1.34375	0,403344712051974	0,489885057471264	0,818145116170248	0,933638514791795		7356.49	1.72266	0.78464	0,02696602132019	0,00664285714285714	2,03732840220133	3,4124724364352	+	14194.7	3.32395	1.7329	0,0750968402403874	0,0758032786885246	-1,87048244476318	-2,39086926910732		703.776	0.164802	-2.60119	0,0475773181287654	0,0223661971830986	1,59744675954183	2,82517718192889	+	8983.56	2.10367	1.07291	0,0103713029275397	0,00886486486486487	2,85836950937907	4,55586754508663	+	25168.1	5.89359	2.55915
Q8NFU4	Follicular dendritic cell secreted peptide	0,0698272024715085	0,104510638297872	1,51122792561849	2,45818994639127		35495.5	3.11952	1.64132	0,082884498601125	0,0961481481481481	2,17856152852376	2,30059798603875		69317.7	6.09198	2.60691	0,0263541409046829	0,00688888888888889	2,05397796630859	3,43749298854972	+	53444.7	4.69699	2.23173	0,0503452268591946	0,06328	-2,65677642822266	-2,76972418606125		3017.84	0.265222	-1.91473	0,0189647416256455	0,0105217391304348	2,74732780456543	3,80848897727994	+	80425.8	7.06822	2.82135	0,0580713674441842	0,0327671232876712	1,93876298268636	2,63188629203659	+	39914.3	3.50786	1.81059
P07355	Annexin A2	0,038363045545287	0,0583333333333333	2,02946186065674	3,04104240906167		15785.1	3.85465	1.9466	0,320703523364823	0,369831325301205	0,899327596028645	1,13251462531998		9736.25	2.37755	1.24948	0,0103421333610619	0,00413333333333333	2,27013746897379	4,55957997484818	+	22433.9	5.47826	2.45372	0,0595102302328923	0,0629285714285714	-1,51102511088054	-2,60855585914982		1717.9	0.419504	-1.25324	0,0505398523407618	0,0217534246575342	1,46782207489014	2,76595868684585	+	13442.6	3.28263	1.71485	0,0873867480848676	0,04435	1,06194496154785	2,25266665827265	+	9034.35	2.20615	1.14153
P03973	Antileukoproteinase	0,0509752603064622	0,0780487804878049	1,13718477884928	2,75759513376623		16753.5	1.74989	0.807265	0,763159263636576	0,808	0,11085287729899	0,322595921811982		8502.89	0.888122	-0.17117	0,497822615084348	0,498133333333333	0,373443921407063	0,744707004476506		10859.1	1.13422	0.181703	0,572218007205726	0,64912	0,405915896097818	0,614332594861018		15025.3	1.56938	0.650199	0,121507694287122	0,0670454545454545	0,909865061442057	1,96033687397709		15611.2	1.63058	0.705385	0,511779212560457	0,499439252336449	0,359497388203938	0,719227001319851		11506.9	1.20189	0.265306
P80511	Protein S100-A12	0,0694797614728641	0,106782608695652	1,20585473378499	2,46283005584432		2046.16	2.65378	1.40805	0,0557118948961882	0,0780952380952381	1,60994625091553	2,6716214273511		2672.7	3.46638	1.79343	0,0137339150272324	0,00604878048780488	1,97078164418538	4,1965470992832	+	3652.71	4.73741	2.2441	0,334394935356462	0,298505494505494	1,05747636159261	1,09662086136939		2940.97	3.81431	1.93142	0,00590309526497692	0,00828571428571429	2,32179482777913	5,34558768252399	+	4168.24	5.40603	2.43457	0,0106603758699298	0,00863157894736842	2,10326894124349	4,51974784013767	+	3825.01	4.96087	2.31059
P13646	Keratin, type I cytoskeletal 13	0,00132022425800565	0,0124	1,77583599090576	8,00584503287664	+	16461.5	3.51118	1.81196	0,0376333890049344	0,0778181818181818	1,48099486033122	3,06068323502881		13346.9	2.84686	1.50937	0,000413062398398039	0	2,59825229644775	10,8257133679522	+	25507.4	5.44064	2.44378	0,189337295841318	0,191146666666667	0,363004684448242	1,57964274572834		5665.51	1.20843	0.273139	0,0107895810055314	0,00627027027027027	2,87351703643799	4,50398549194474	+	35316.5	7.5329	2.9132	5,13021750087675E-05	0	1,91960175832113	18,4025717760352	+	17591.2	3.75214	1.90771
P17213	Bactericidal permeability-increasing protein	3,6797900627904E-05	0	3,95189221700033	20,0116636582042	+	287912	15.2598	3.93167	0,169973906604385	0,221476923076923	1,13949108123779	1,67133844449373		42763.8	2.26656	1.1805	0,0027228358577833	0	1,66342480977376	6,6050989301334	+	48865.8	2.58997	1.37294	0,00034722524144139	0	1,98728752136231	11,3192719618182	+	68460.3	3.62851	1.85938	0,00341047478728006	0,006	1,16903368631999	6,2153901532015	+	39868.5	2.1131	1.07936	0,00883981283701098	0,00618181818181818	0,853259722391766	4,77004060756028	+	31129.6	1.64992	0.7224
P02679	Fibrinogen gamma chain	0,0837009892601171	0,121056603773585	1,72207546234131	2,29169154671335		4439.72	2.94357	1.55757	0,13106940510209	0,17328813559322	1,44791316986084	1,89449033910198		3622.42	2.4017	1.26405	0,0136929754432795	0,0062	3,05309518178304	4,20025733585842	+	11021.7	7.3075	2.86938	0,221335915435041	0,207384615384615	1,03329340616862	1,44742404562877		2846.19	1.88705	0.91613	0,0213853885174413	0,00949019607843137	2,72712961832682	3,67030604396661	+	10292.6	6.82409	2.77064	0,0193155576246474	0,0126086956521739	2,8940528233846	3,78719316437079	+	9891.53	6.55817	2.71329
P14618	Pyruvate kinase PKM	0,262066365743399	0,31472	1,03099918365479	1,30446889482701		10062	1.50559	0.590326	0,390163986628602	0,473176470588235	0,682286580403646	0,962814244707138		8539.35	1.27775	0.353606	0,057376368028258	0,0261866666666667	1,64483992258708	2,64339464597171	+	16202.7	2.42442	1.27764	0,10986013048913	0,113353846153846	-1,20270792643229	-2,04863759212617		2072.42	0.310097	-1.68921	0,128614985173929	0,069123595505618	1,18930498758952	1,91088296649071		12455.5	1.86373	0.898193	0,0890874257281176	0,044780487804878	1,79627577463786	2,23527777065148	+	16469	2.46426	1.30116
P04040	Catalase	0,407662979381276	0,472	0,485275904337565	0,924255428358337		7113.42	1.8122	0.857744	0,302031448824937	0,3607	0,615657170613606	1,18380938081107		8139.6	2.07363	1.05216	0,215855898663124	0,149896907216495	0,903796195983887	1,46863089988955		12020.4	3.06229	1.61461	0,940578037790048	0,962365217391304	-0,0568714141845703	-0,0793331327527517		3923.7	0.999594	-0.000585634	0,206604625262644	0,11896	0,821018218994141	1,50569720073896		9433.97	2.40338	1.26506	0,0248135574435921	0,01408	1,83622932434082	3,50367106319669	+	19762.8	5.03473	2.33191
P01036	Cystatin-S	0,147896734864785	0,158971428571429	0,322789510091146	1,79031286371451		9242.79	1.29553	0.373544	0,00924122272958839	0,0474285714285714	2,08705075581869	4,7097754746077	+	31175.8	4.36981	2.12757	0,00364619685758743	0	1,86778736114502	6,10355138694629	+	21849.2	3.06253	1.61473	0,000672672269328429	0	-2,71193281809489	-9,54565421872717	+	1025.23	0.143703	-2.79884	0,00044760478057567	0,036	1,55155245463054	10,6043645152143	+	19029.1	2.66724	1.41535	0,0548891324596079	0,0351764705882353	1,02455520629883	2,68593536811791	+	12137	1.7012	0.766555
Q9UGM3	Deleted in malignant brain tumors 1 protein	0,492421637131006	0,583608695652174	-0,624607721964518	-0,754710798378059		10412.1	0.54133	-0.885419	0,93457831355992	0,960491228070176	0,0719483693440761	0,0873675717666664		15618.7	0.812024	-0.300406	0,36668327387771	0,32504854368932	0,848520596822103	1,01695512718458		29281.2	1.52234	0.606289	0,01133756263888	0,02575	3,60194524129232	4,43958842543297	+	183694	9.55031	3.25555	0,279153412934807	0,215339805825243	1,02024428049723	1,25087074718262		32980.5	1.71467	0.777932	0,561152594819078	0,561394495412844	0,691985130310059	0,632938618685467		17170.3	0.892689	-0.163771
Q96DR5	BPI fold-containing family A member 2	0,123625925863211	0,134787878787879	0,802231152852375	1,94527554514688		4431.31	1.56478	0.645957	0,0130050909743817	0,0368888888888889	2,50279935201009	4,26467670452938	+	14908.9	5.26462	2.39633	0,00640154257828308	0,00496	2,20205148061116	5,22591129925749	+	10968	3.87301	1.95345	0,0707939761629995	0,0698983050847458	-1,46221160888672	-2,44541558962023		863.308	0.30485	-1.71383	0,024957653123498	0,0108571428571429	2,24167092641195	3,49727675155284	+	8554.43	3.02073	1.5949	0,00281946384741765	0,00505263157894737	2,64858531951904	6,5434129349718	+	15079.1	5.3247	2.4127
P19013	Keratin, type II cytoskeletal 4	0,000699735003884983	0,0155	1,92404301961263	9,44856315230853	+	6344.07	3.83792	1.94032	0,0690544802578824	0,0855	1,07288773854573	2,46854581723899		3668.11	2.21907	1.14995	0,00181353481126439	0	1,65583737691243	7,36211255288984	+	5491.96	3.32243	1.73224	0,672522555787887	0,740485981308411	0,302555720011393	0,455284103274233		3079.31	1.86287	0.897524	0,00656892427181342	0,00748387096774194	2,47186279296875	5,18825348740739	+	11573.4	7.00148	2.80766	0,00211490748805665	0	3,13225682576497	7,06726758308632	+	17801.9	10.7695	3.42888
P11678	Eosinophil peroxidase	0,700272501155473	0,800653846153846	0,171156565348307	0,413759751893642		17201.6	0.97069	-0.0429172	0,769092921527221	0,806218181818182	0,173737843831379	0,314173545842701		24050.5	1.35717	0.440602	0,0246703034040886	0,00496	0,90815798441569	3,51007195210741	+	30955.5	1.74682	0.804731	0,0446759606853129	0,0601632653061224	-0,88636334737142	-2,88747785964736		8630.73	0.487033	-1.03791	0,0441922972368291	0,0226857142857143	0,935242335001627	2,89832096363124	+	33020.1	1.86333	0.897882	0,159146695916258	0,098936170212766	1,39371903737386	1,72750307719246		26256.6	1.48166	0.567215
P54108	Cysteine-rich secretory protein 3	0,245435494192008	0,289643835616438	1,06849670410156	1,35999515977391		18793.8	2.28617	1.19293	0,633255518339511	0,710336633663366	0,29256534576416	0,515703808865216		7973.73	0.969961	-0.0440016	0,0524478363540364	0,0168648648648649	1,7267583211263	2,72990999372311	+	20232.6	2.46118	1.29935	0,308377226628433	0,276636363636364	-0,964117050170898	-1,16605445228018		4933.52	0.600136	-0.73664	0,0233066726418959	0,00913207547169811	1,97564506530762	3,57330793544872	+	25976.9	3.15995	1.6599	0,113448974378309	0,0604943820224719	1,14870929718018	2,02037723439031		12884.1	1.56728	0.648262
P04004	Vitronectin	0,000683540215386222	0,0177142857142857	2,5613800684611	9,5060914227874	+	13238.3	5.7462	2.52261	0,00179952747459838	0	1,60493087768555	7,3772671122386	+	6482.87	2.81395	1.4926	0,00124810026595699	0	1,78648122151693	8,12488012367014	+	8583.33	3.72567	1.8975	0,122889930172061	0,122865671641791	-0,445593198140463	-1,95047664465224		1498.85	0.650587	-0.620185	0,000647487845103633	0,027	1,89008649190267	9,64046405425215	+	7756.1	3.36661	1.75129	9,70533180124055E-05	0	2,31077734629313	15,662366158074	+	11075.5	4.80744	2.26527
P00747	Plasminogen	0,554608228654876	0,666568421052632	0,872412363688152	0,644060616886491		2540.56	0.927665	-0.108324	0,455411534583537	0,545822222222222	0,77364222208659	0,82562695144005		3992.75	1.45792	0.543913	0,317355562535887	0,275272727272727	1,07576497395833	1,14150504745092		4776.4	1.74406	0.802453	0,219084106328815	0,208415584415584	-1,65791193644206	-1,45607354493077		1178.82	0.430437	-1.21613	0,205459912716377	0,117755102040816	1,50685342152913	1,51040028391409		8484.02	3.09787	1.63128	0,095155710085032	0,0473809523809524	2,21893405914307	2,17612637788461	+	12666.9	4.62522	2.20952
P01591	Immunoglobulin J chain	0,383975031835999	0,444186046511628	0,538157145182293	0,976804926122785		5528.85	1.21892	0.285603	0,590815987461017	0,678244897959184	0,419133504231771	0,583595015892021		4341.66	0.957187	-0.063128	0,0676029670974884	0,030974358974359	1,47956498463949	2,48836042779804	+	10776.8	2.37591	1.24848	0,00205852775275853	0	2,20233821868896	7,1183230684553	+	19628.5	4.32741	2.1135	0,0033303790947384	0,00635294117647059	0,860960960388184	6,25557366649129	+	8775.91	1.93478	0.952173	0,0235827525096792	0,0143673469387755	1,2383352915446	3,56015531259352	+	13198.6	2.90984	1.54094
P25311	Zinc-alpha-2-glycoprotein	0,85738524078857	0,912504504504505	-0,152961730957031	-0,191604493435626		2962.4	0.735849	-0.442517	0,0715107984316646	0,0888163265306122	-1,59778531392415	-2,43607135092986		1093.57	0.271638	-1.88024	0,019141416420562	0,00563636363636364	0,817166964213053	3,79770574921776	+	7303.49	1.81416	0.859304	0,0152770376906521	0,0242352941176471	0,453118006388346	4,065686941721	+	5891.94	1.46354	0.549461	0,186096646351144	0,107031578947368	0,764707565307617	1,59429076494407		9568.76	2.37685	1.24905	0,000956585513342027	0	2,89136600494385	8,71064247161079	+	26693.7	6.63062	2.72914
P01008	Antithrombin-III	0,0919122984187948	0,117964912280702	1,90179983774821	2,20719967429101		3921.73	2.74372	1.45613	0,13124731200005	0,1704	2,62928167978923	1,89331506858988		3722.47	2.60431	1.3809	0,0127288016197862	0,00335135135135135	3,6220490137736	4,29171915003309	+	15044.3	10.5253	3.39579	0,350240296065413	0,317247311827957	-0,904768308003742	-1,0567062661258		654.933	0.458204	-1.12594	0,0489121893292345	0,0220555555555556	2,47875372568766	2,79797970010737	+	6393.65	4.47312	2.16128	0,0253792449033909	0,0138039215686275	3,0090545018514	3,47881763245133	+	10365.4	7.25185	2.85835
P0DOY2	Immunoglobulin lambda constant 2	0,035634857165519	0,0564571428571429	0,848894755045572	3,1168530216264		61133.3	1.91292	0.935778	0,0600112040988569	0,0835555555555556	-1,3120444615682	-2,60058453994858		13046.6	0.40824	-1.29251	0,198562088000936	0,1352	-0,553491910298666	-1,53931820979962		21704	0.67914	-0.55822	0,00328093700523814	0	-3,42935212453206	-6,28097632720023	+	4089.82	0.127975	-2.96607	0,207762948921864	0,117782178217822	-1,11452674865723	-1,50096508928494		13537.5	0.423603	-1.23921	0,0357414309519032	0,0214915254237288	1,26680437723796	3,11376522658206	+	59895.8	1.8742	0.906275
P06733	Alpha-enolase	0,0280323773453152	0,057875	1,28929138183594	3,37043708865731		11765.3	2.64358	1.40249	0,254892778030538	0,328767123287671	0,637258211771647	1,3279850751431		6865.58	1.54265	0.625412	0,0225493683475712	0,00527659574468085	1,6712547938029	3,61036115520408	+	16628.3	3.73628	1.9016	0,055891436376753	0,0628888888888889	-1,15862019856771	-2,66853025350774		2399.42	0.539134	-0.891284	0,011159389647065	0,00594871794871795	1,65593433380127	4,46010558533693	+	14837.4	3.33388	1.7372	0,0566345146938473	0,0346666666666667	2,11076164245605	2,65585721021592	+	32080.7	7.20833	2.84967
P24158	Myeloblastin	0,0571368598742645	0,0847619047619048	0,896711349487305	2,64739782393186		24704.3	2.16579	1.11489	0,143970474498565	0,180451612903226	0,562168121337891	1,81343948420051		18715.6	1.64076	0.714368	0,00388001894873217	0	1,78206857045492	6,00106214611517	+	41809.6	3.66539	1.87396	0,000624203205863327	0	2,70095761617025	9,73228630792171	+	73417.9	6.43644	2.68626	0,00626330668895543	0,00773333333333333	1,5883576075236	5,25792995464398	+	32267.9	2.82888	1.50023	0,00973373295454083	0,00937142857142857	1,40877119700114	4,64003720668022	+	27925.1	2.44815	1.29169
P32119	Peroxiredoxin-2	0,572437358623525	0,685958333333333	0,438477834065756	0,613966228916804		8567.9	1.70079	0.766205	0,133246864332518	0,170688524590164	1,04274813334147	1,88022304788036		10159	2.01663	1.01195	0,0764531338236434	0,0302	1,22549915313721	2,3744072714032	+	14855.4	2.9489	1.56018	0,128560363381771	0,127485714285714	-1,83256435394287	-1,91125161923121		2499.14	0.496097	-1.01131	0,138900760382239	0,0759111111111111	0,951531092325846	1,84432088683692		11778.8	2.33817	1.22538	0,147749449974582	0,0911304347826087	0,922343571980795	1,79116851324986		10243.2	2.03335	1.02386
P22079	Lactoperoxidase	0,158564518764947	0,175267605633803	1,15262285868327	1,73063627066234		14446.9	2.67751	1.42089	0,0661122888005265	0,0826382978723404	1,26241048177083	2,50922112501543		17185.2	3.18502	1.6713	0,0289772375288365	0,00827586206896552	1,52243614196777	3,33474453394348	+	20307.1	3.7636	1.91211	0,110830412424266	0,114484848484848	0,675802230834961	2,04089812535532		7035.55	1.30393	0.382868	0,00521137264488923	0,00928	2,19685777028402	5,53385309316692	+	29607	5.48719	2.45607	0,0569013752983582	0,0341714285714286	1,45221741994222	2,65135262735971	+	13664.7	2.53254	1.34059
P08727	Keratin, type I cytoskeletal 19	0,0156495723541404	0,0408333333333333	2,10802936553955	4,03647155937971	+	9142.51	4.0857	2.03058	0,0439453386121027	0,069025641025641	1,79015223185221	2,90391091196931		7588.87	3.3914	1.76188	0,00235715160447816	0	2,4602632522583	6,86557121513545	+	14583.3	6.51716	2.70424	0,358285221768612	0,316884210526316	-0,702150980631512	-1,03705582336872		1313.91	0.587172	-0.768144	0,00402941929965802	0,00514285714285714	2,61771742502848	5,93946792358666	+	17479.9	7.81161	2.96562	0,00963733240129711	0,00964705882352941	2,16333262125651	4,65334526610789	+	11179.4	4.99595	2.32076
P08670	Vimentin	0,118599153599028	0,139677419354839	1,60308011372884	1,98149060142457		7132.48	2.18609	1.12835	0,670658209407936	0,71388679245283	0,448306083679199	0,458106720853959		3737.78	1.14562	0.196131	0,81028141651214	0,833182608695652	0,199024200439453	0,256410647404836		2465.58	0.755693	-0.404127	0,188498829190063	0,190324324324324	-1,79512310028076	-1,58340771806229		375.758	0.115169	-3.11818	0,191295869966312	0,105916666666667	1,35769367218018	1,57091471256394		6590.84	2.02008	1.01441	0,290037458310789	0,211339805825243	1,03683916727702	1,21834350755415		4258.95	1.30536	0.384445
P12429	Annexin A3	0,0685521717116984	0,107022222222222	1,30237579345703	2,4753486855766		4187.55	2.78025	1.47521	0,312488715388289	0,372395061728395	0,656442960103352	1,15473142564467		2668.78	1.77189	0.825288	0,0887660455825225	0,0479024390243902	1,14322090148926	2,23853513341469	+	3284.49	2.18068	1.12478	0,0383583688480732	0,0572444444444444	1,66300964355469	3,04116689773419		4745.66	3.1508	1.65572	0,171563474464813	0,0972903225806452	0,865553220113117	1,66341046427627		3252.55	2.15948	1.11068	0,04097285533527	0,0220952380952381	1,45630582173665	2,97421456123592	+	4494.55	2.98408	1.57729
P08779	Keratin, type I cytoskeletal 16	0,961899630927282	0,97451724137931	0,0227553049723301	0,0508278302428924		6364.59	1.29838	0.376708	0,345435286119798	0,400571428571429	0,672874450683594	1,06863571871582		8304.19	1.69405	0.760479	0,0312322323177008	0,00786885245901639	1,29889965057373	3,25485189122462	+	14969.6	3.05379	1.6106	0,00897600967421497	0,0169333333333333	-2,32752068837484	-4,74922644115297	+	1189.54	0.242665	-2.04296	0,0196525588159731	0,0102978723404255	1,7676035563151	3,76716759654125	+	23321.7	4.75763	2.25024	0,0145893366424164	0,00762790697674419	1,89452870686849	4,12194138208872	+	24049.5	4.9061	2.29458
P00915	Carbonic anhydrase 1	0,0469819662766535	0,0809473684210526	-0,792994181315105	-2,83759443082587		3568.4	0.673378	-0.570511	0,164762607615579	0,20875	-0,85948657989502	-1,69788613956872		3938.35	0.74319	-0.428197	0,00123895350391391	0	1,49703439076741	8,14058336414059	+	14152.6	2.67068	1.41721	0,00155544074824616	0	-2,11793454488119	-7,66737186472864	+	1143.61	0.215806	-2.21219	0,149937476206785	0,0822608695652174	0,631801605224609	1,77854985582174		10376.4	1.95809	0.969447	0,0802129086711346	0,0408947368421053	-0,620910326639812	-2,33044581076044	+	3517.82	0.663833	-0.591107
P0DOX2	Immunoglobulin alpha-2 heavy chain	0,0265453108154275	0,0585333333333333	0,738333702087402	3,42960237959654		23507	1.45416	0.540182	0,00714332459712842	0,044	-1,98739751180013	-5,06741688524192	+	4843.41	0.299617	-1.73881	0,024512342515482	0,00506122448979592	-0,742306073506674	-3,51718142608645	+	9966.74	0.616549	-0.697712	0,00332581179591412	0	1,04235108693441	6,25790078561594	+	33704.6	2.08499	1.06004	0,0308395840434935	0,0111746031746032	-0,725781122843426	-3,26826329728409	+	9932.14	0.614409	-0.702729	0,150066653732249	0,0950107526881721	0,889654477437336	1,77781101609746		39438.4	2.43969	1.2867
P02743	Serum amyloid P-component	0,0861626783237281	0,116214285714286	1,34524822235107	2,26541883315256		2470.35	1.80022	0.848175	0,991422879133422	0,994290598290598	-0,00776147842407227	-0,0116682352896564		812.256	0.591916	-0.756535	0,0229004370135119	0,00516666666666667	2,00417709350586	3,59300259961599	+	5785.65	4.21619	2.07594	0,688971561182298	0,75537037037037	-0,273437182108561	-0,430562716079728		800.333	0.583227	-0.77787	0,103614439456843	0,0476235294117647	1,29689757029215	2,10033206080483	+	2527.51	1.84187	0.881175	0,044576930216819	0,0263030303030303	1,1925319035848	2,88968682627627	+	3306.94	2.40987	1.26895
P80188	Neutrophil gelatinase-associated lipocalin	0,00812555267563414	0,0608571428571429	-1,41162014007568	-4,88597558556847	+	33076.6	0.34204	-1.54776	0,18123872637919	0,239235294117647	-0,871857961018879	-1,61675086825049		42101.6	0.435366	-1.1997	0,00315472787521377	0	-1,55890496571859	-6,34801408012929	+	30765.2	0.318138	-1.65228	0,057465211399621	0,0640727272727273	0,703591028849285	2,64191459099469		140623	1.45416	0.540185	0,0134106873213834	0,0053953488372093	-1,44617938995361	-4,22621007064074	+	37080.8	0.383446	-1.3829	0,0129259672501478	0,008	-1,41936492919922	-4,27234969228962	+	35881.2	0.371042	-1.43035
P02671	Fibrinogen alpha chain	0,0716979313101913	0,1075	-1,45201301574707	-2,43364947030066		4381.46	0.301931	-1.72771	0,0198980494160983	0,0465185185185185	-1,71577135721842	-3,75283682391559	+	3413.36	0.235218	-2.08793	0,132841019572681	0,0770869565217391	-0,872636477152506	-1,88286306284026		6677.29	0.460139	-1.11986	0,00434840509818104	0,00355555555555556	-4,05231920878092	-5,81686117169244	+	973.666	0.0670963	-3.89762	0,892176588405406	0,914086956521739	0,102798144022623	0,144388261295841		11383.6	0.784458	-0.350232	0,912302895589684	0,908273504273504	-0,066014289855957	-0,117264199276413		9988.67	0.688329	-0.538829
O75594	Peptidoglycan recognition protein 1	0,108042069263354	0,126133333333333	1,5363286336263	2,06334404113562		5498.52	1.83798	0.87812	0,261588516923233	0,324533333333333	0,421157201131184	1,30601579699079		4753.16	1.58883	0.667963	0,0416274631703184	0,0103529411764706	1,07467937469482	2,95823153564039	+	5980.07	1.99894	0.999238	0,225241888625731	0,207493670886076	-0,735365231831869	-1,43262810191274		2042.25	0.682658	-0.550764	0,0152514721230909	0,0107555555555556	1,58540852864583	4,0677232534484	+	9239.64	3.08852	1.62691	0,102489340465927	0,0482298850574713	1,01015472412109	2,11000972196549	+	6646.84	2.22182	1.15174
P00738	Haptoglobin	0,000538734260975007	0,0248	1,7071704864502	10,1097814805969	+	12830.2	3.45979	1.79068	0,0103969209592599	0,0442666666666667	1,0005620320638	4,55261754814769	+	7271.69	1.96089	0.971508	0,00812773306164149	0,00459259259259259	1,32261403401693	4,88560302140883	+	8052.84	2.17153	1.11871	0,228597034206166	0,20605	-1,33197180430094	-1,42012244646349		1226.65	0.330779	-1.59606	0,00310859629255459	0,00675	1,8573096593221	6,37334558310501	+	13621.3	3.67313	1.87701	0,00273015718227279	0	0,898454666137695	6,60033131894728	+	6810.35	1.83648	0.876944
P23280	Carbonic anhydrase 6	0,299293616428747	0,3429	0,950786590576172	1,1915774214301		25581.4	1.60738	0.684712	0,0249654200731925	0,052	2,79836082458496	3,49693333723215		100007	6.28381	2.65164	0,344638518190252	0,306455445544554	0,757960637410481	1,070628211319		24327.5	1.52859	0.612206	0,123300527195799	0,121058823529412	-2,55787881215413	-1,9475708894131		1552.27	0.0975352	-3.35793	0,0264753622286279	0,0101333333333333	2,36601193745931	3,43248168562589	+	74049.5	4.65282	2.2181	0,187480019906563	0,121877551020408	1,77914714813232	1,58800581651631		83438.1	5.24274	2.39032
P07737	Profilin-1	0,255113807366599	0,302054054054054	1,6280886332194	1,32725093474819		3014.24	2.76981	1.46979	0,196735977618992	0,255420289855072	1,08822822570801	1,54714587971891		3580.86	3.29049	1.7183	0,129643318247999	0,0739340659340659	1,38644250233968	1,90397403706529		3847.85	3.53582	1.82204	0,641509114257612	0,722807692307692	0,356890996297201	0,502827461560822		2052.28	1.88586	0.915222	0,031978347667036	0,0123076923076923	2,22467072804769	3,2299074447739	+	8494.19	7.80538	2.96447	0,10167803665759	0,0487906976744186	1,93647225697835	2,11706150535633	+	9595.18	8.81709	3.1403
P0DOX6	Immunoglobulin mu heavy chain	1,89411718723896E-05	0	1,7742748260498	23,6535753187033	+	3928.07	3.51578	1.81385	0,0800399086738995	0,0961509433962264	1,75886917114258	2,33241712294587		4886.82	4.37389	2.12892	0,000737152403471162	0	3,02680460611979	9,32174008736756	+	11208.5	10.0321	3.32655	0,729265479984316	0,789272727272727	-0,36374568939209	-0,371268982877884		741.64	0.663798	-0.591185	0,0251617479693715	0,0106666666666667	3,10109519958496	3,48829468256043	+	16503.9	14.7717	3.88476	8,47951921156364E-06	0	2,64937369028727	28,9456341549893	+	7112.32	6.36581	2.67034
P02766	Transthyretin	0,606541717784361	0,715838383838384	0,117656389872234	0,558092221227193		2584.75	1.19306	0.254669	0,548485594454001	0,641347368421053	-0,196579933166504	-0,654548202515236		2016.62	0.930827	-0.103414	0,756614336655763	0,784637168141593	-0,123821894327799	-0,331918426216486		2254.4	1.04058	0.0573869	0,00149849596135184	0	-1,99060281117757	-7,74321796245144	+	537.461	0.24808	-2.01112	0,00607713055253196	0,008	0,844790458679199	5,30244352422669	+	4101.92	1.89335	0.920944	0,180067015204356	0,117072164948454	0,540471394856771	1,62226164513444		4021.8	1.85637	0.892485
P27105	Stomatin	0,0128358716218922	0,0426	3,17111937204997	4,28115604606077	+	9082.93	15.8827	3.98938	0,0412856892209831	0,0713333333333333	0,745816866556805	2,96653941109048		1150.31	2.01147	1.00825	0,00959615420858071	0,00427586206896552	1,3836456934611	4,6590792469861	+	1791.24	3.13221	1.64718	0,250083197631797	0,214023529411765	-1,15457248687744	-1,34411585724895		184.179	0.322061	-1.63459	0,00129478794896681	0,012	2,48262246449788	8,04688703746825	+	3902.78	6.82452	2.77073	0,000867933027373615	0	2,63706334431966	8,93426947138371	+	3922.74	6.85942	2.77809
Q8TDL5	BPI fold-containing family B member 1	0,124398089061664	0,132647058823529	1,90729808807373	1,93985495025862		8805.64	7.74807	2.95384	0,0535421763534888	0,0739512195121951	1,77921962738037	2,70991168184587		4067.83	3.57927	1.83967	0,0391492870665672	0,00907462686567164	1,78243891398112	3,02036259260035	+	4979.69	4.38163	2.13147	0,625664196773102	0,696932038834951	-0,291536331176758	-0,527636032454581		1147.84	1.00999	0.0143354	0,0233071434687391	0,00896296296296296	2,30041853586833	3,57328534721865	+	7582.19	6.67156	2.73802	0,083531458782988	0,0432207792207792	1,78122806549072	2,29353275567774	+	6421.6	5.65036	2.49834
P08493	Matrix Gla protein	0,885246752265358	0,917684210526316	0,0575882593790684	0,15375695170824		9501.75	0.812678	-0.299245	0,667420196648887	0,717866666666667	0,248452186584473	0,463019407449811		11901.6	1.01794	0.0256455	0,198734465906187	0,133791666666667	0,354567845662435	1,53858311893284		14724.7	1.2594	0.332733	0,0160487577688624	0,0235428571428571	-1,88941891988119	-4,00608058282609	+	3374.22	0.288595	-1.79288	0,0988808001165765	0,0455714285714286	0,880091667175293	2,14186192795901	+	24242.2	2.07342	1.05201	0,0026108411576878	0	1,81312433878581	6,68005900674638	+	34916.1	2.98635	1.57838
P15515	Histatin-1	0,119712997490287	0,137460317460317	1,24725659688314	1,97332343364137		3873.6	1.64231	0.715722	0,0753939548007654	0,0934901960784314	1,79111766815186	2,38723440238538		8768.95	3.71781	1.89445	0,0305245799671394	0,008	2,09525076548259	3,27916931701507	+	8945.01	3.79245	1.92313	0,235025481628525	0,21209756097561	-1,12722492218018	-1,39666476017837		957.847	0.406102	-1.30009	0,0199420484682945	0,00987755102040816	2,10871887207031	3,75029068858255	+	7636.26	3.23758	1.69491	0,0143372582940148	0,00780952380952381	2,36034488677979	4,14336690175764	+	10037.3	4.25557	2.08935
P01011	Alpha-1-antichymotrypsin	0,998697135924376	1	-0,000989278157552675	-0,0017371531931222		1380.08	0.898239	-0.154828	0,541612922688242	0,637659574468085	0,612250645955402	0,666418247718857		2817.71	1.83393	0.874941	0,0878634031187027	0,0469135802469136	1,738450050354	2,24775502462447	+	6526.53	4.24785	2.08673	0,607566825981662	0,681333333333333	0,418891588846842	0,556444477336667		2125.47	1.38338	0.468199	0,0677232556056085	0,0262105263157895	1,86174710591634	2,48670002081849	+	5203.44	3.3867	1.75988	0,114161638121446	0,0622222222222222	1,82798862457275	2,01488222972691		5542.91	3.60765	1.85106
P02763	Alpha-1-acid glycoprotein 1	0,889353983035471	0,915165217391304	0,0409733454386387	0,148202281975972		2393.38	0.895241	-0.159652	0,0194174653664186	0,05024	2,25344244639079	3,78109367521706	+	8366.83	3.12961	1.64598	0,0297006273489425	0,00813559322033898	3,2289088567098	3,30833678531216	+	32417.7	12.1258	3.60001	0,0947284531384379	0,0973968253968254	-1,0599578221639	-2,18015158974075		1052.57	0.393713	-1.34478	0,00364416397342855	0,00568421052631579	1,92012596130371	6,10447757235365	+	9730.63	3.63973	1.86383	0,00161542188981551	0	2,06675593058268	7,59110693092618	+	10369.3	3.87862	1.95554
P09211	Glutathione S-transferase P	0,765737728224525	0,865371428571429	-0,207196553548176	-0,318932602452069		2326.98	0.933743	-0.0989018	0,259505136940944	0,327675675675676	0,810737927754721	1,31279235960513		4658.91	1.86947	0.90263	0,16250538193455	0,106408602150538	1,78888098398845	1,70966030818747		7788.02	3.12508	1.64389	0,0682487415542348	0,069448275862069	-2,13857841491699	-2,47948567532867		364.605	0.146304	-2.77296	0,0701702036884744	0,0285128205128205	1,58076731363932	2,45363483368084	+	7196.75	2.88783	1.52998	0,0222058737068811	0,0146666666666667	2,08435599009196	3,62765998307644	+	10115.2	4.05893	2.0211
P29401	Transketolase	0,0141101530586386	0,0387272727272727	2,80268478393555	4,16306227394867	+	5862.23	5.16839	2.36972	0,000593934765943051	0	4,62380250295003	9,85821371256225	+	24006.7	21.1653	4.40363	0,0168991298653984	0,00576744186046512	3,56869475046794	3,94426606355285	+	17767.1	15.6642	3.9694	0,0721256975942156	0,0687333333333333	0,917052268981934	2,4281401711566		1904.69	1.67926	0.747823	0,00121294142999342	0,0154285714285714	4,08916314442953	8,18603714511171	+	15873.5	13.9948	3.80681	0,000864825024839067	0	3,95065180460612	8,94261819267226	+	18670.3	16.4606	4.04094
P62805	Histone H4	0,40698560876285	0,477425287356322	0,515937487284342	0,925721729680737		11928.4	1.70697	0.771438	0,586166538699052	0,676536082474227	0,445802370707193	0,591218911543501		9305.89	1.33169	0.413258	0,0350857563978313	0,0075	2,07987276713053	3,13293620278584	+	41704.4	5.96798	2.57724	0,0039214183878094	0	3,60360304514567	5,98370622428496	+	84428.3	12.0818	3.59477	0,0309702301637106	0,011	1,88066736857096	3,26377863159071	+	29528	4.22551	2.07912	0,030040431734778	0,0168	2,33193016052246	3,29619337419069	+	31026.2	4.4399	2.15053
P68431	Histone H3,1	0,664079242410583	0,78232	0,274456342061359	0,468102212675692		9693.63	1.38072	0.465417	0,00472836363518761	0,0445	-2,31075541178386	-5,68446925597393	+	1394.84	0.198675	-2.33152	0,0372709498431109	0,00921212121212121	-1,07030709584554	-3,07060606539841	+	3247.21	0.462518	-1.11242	0,000348366781508494	0	3,46516068776449	11,3097469953244	+	77447	11.0312	3.46352	0,0692748797155635	0,0288831168831169	-0,830081303914389	-2,46557867014717	+	4069.29	0.579611	-0.786843	0,0305633558463958	0,0187142857142857	-1,64453061421712	-3,27781966464016	+	1852.5	0.263861	-1.92215
Q06830	Peroxiredoxin-1	0,00673122935722425	0,0464615384615385	2,32446161905925	5,15283994556819	+	5884.6	4.95097	2.30771	0,0153468523766627	0,0426666666666667	2,41022141774496	4,0601469919276	+	8181.3	6.88328	2.7831	0,00508707216201608	0	2,43635018666585	5,57092945013329	+	6665.79	5.60822	2.48754	0,244995283703829	0,213	-0,97498893737793	-1,36151446711161		847.116	0.712715	-0.488603	0,00723505504577949	0,00725	2,66518179575602	5,0492184524269	+	7411.14	6.23531	2.64046	0,0210087906720646	0,0123404255319149	2,17610009511312	3,69053960939262	+	7354.53	6.18768	2.6294
P00338	L-lactate dehydrogenase A chain	0,0224367209624063	0,0604444444444444	2,40901597340902	3,61599938809962		3345.81	6.33602	2.66358	0,0165281993188673	0,0436521739130435	2,32316493988037	3,97075903020182	+	3031.34	5.74051	2.52118	0,0117246214358357	0,00364705882352941	2,32476234436035	4,39633213464525	+	2816.3	5.33328	2.41502	0,989284407130395	0,988581196581197	-0,0111904144287109	-0,0142880648125837		505.067	0.956454	-0.0642321	0,00554642878804449	0,00859259259259259	2,84346993764241	5,43907460229194	+	3762.21	7.12456	2.8328	0,00555154110704739	0,00369230769230769	4,5516611735026	5,43768311922893	+	17933.7	33.9613	5.08582
P02042	Hemoglobin subunit delta	0,861006826060549	0,901451327433628	-0,122953732808432	-0,186667021574876		6511.68	1.21392	0.279671	0,619713807297418	0,69664	-0,370152473449707	-0,537050679928629		5737.56	1.0696	0.0970778	0,0961901782466536	0,0509302325581395	1,57494735717773	2,16646337622754		18291.8	3.40998	1.76976	0,00978847886649429	0,0203870967741935	-3,03708966573079	-4,63255057552464	+	886.304	0.165226	-2.59749	0,0752772981794065	0,0301234567901235	1,6630687713623	2,38865962869542	+	21198.7	3.9519	1.98255	0,72259840085781	0,736350877192982	0,293354670206705	0,380965386674327		7267.81	1.35488	0.438162
P48595	Serpin B10	0,0663004862670721	0,104909090909091	1,24107106526693	2,50655801481419		8455.22	2.60455	1.38103	0,00373500293554688	0	4,53584162394206	6,06369935983876	+	105050	32.3596	5.01612	0,0120299089496052	0,00344444444444444	3,6254628499349	4,36341549953936	+	43034.2	13.2563	3.7286	0,20697547415641	0,203894736842105	-1,3255500793457	-1,50417923964011		2204.45	0.67906	-0.558388	0,00365175813815651	0,0054	3,33427556355794	6,10102089627069	+	44360.3	13.6648	3.77239	0,0191721318813655	0,0128888888888889	2,93980280558268	3,79584321484528	+	37468.7	11.5419	3.5288
Q5VTE0	Putative elongation factor 1-alpha-like 3	0,593891089980289	0,702489795918367	-0,338039716084799	-0,578574051121338		1802.96	0.834629	-0.260793	0,969416064432366	0,993808695652174	-0,0342248280843105	-0,0407927164458111		3378.84	1.56414	0.645371	0,0197796538954582	0,00539130434782609	1,92194398244222	3,75972171629064	+	9180.86	4.25003	2.08747	0,0191948170195018	0,0238974358974359	-2,35612074534098	-3,79446991839202	+	373.927	0.173099	-2.53033	0,484707531771913	0,449818181818182	0,489995002746582	0,769144074786241		2601.95	1.2045	0.268436	0,764364342678827	0,781878260869565	0,179411888122559	0,320883168714528		2477.52	1.1469	0.19774
P23528	Cofilin-1	0,8513267274569	0,915927272727273	0,126619338989258	0,199877371191139		5136.73	0.736015	-0.442193	0,295668533081671	0,35453164556962	1,03809611002604	1,20196602360396		7664.04	1.09814	0.135062	0,565270601358925	0,584373831775701	0,51919142405192	0,625985569108693		9529.56	1.36544	0.449367	0,0300148885160331	0,0416744186046512	-2,52613608042399	-3,29710054081731	+	874.643	0.125323	-2.99628	0,908955545865126	0,924586206896552	0,0949239730834961	0,121767288296783		5854.6	0.838875	-0.253473	0,210355580937831	0,142666666666667	1,50785605112712	1,49046975080784		15479.4	2.21796	1.14923
Q9BTM1	Histone H2A,J	0,688515491035415	0,801686274509804	-0,45766576131185	-0,431243853681841		3004.25	1.01616	0.023133	0,662917319798472	0,718423076923077	0,37969970703125	0,469873276206239		3945.69	1.3346	0.416408	0,985942863981901	0,987794871794872	-0,0127239227294922	-0,0187442199189786		3469.82	1.17364	0.230989	0,0188359171692348	0,0245263157894737	-2,13379446665446	-3,81642783000629	+	772.658	0.261346	-1.93597	0,113603922928224	0,0606511627906977	0,908635775248209	2,01917928616297		5530.35	1.8706	0.903499	0,854713933889201	0,848551724137931	0,193478584289551	0,195250110654345		4090.2	1.38348	0.4683
Q8TAX7	Mucin-7	0,108099005135364	0,124065573770492	1,27333545684814	2,06287935951283		2126.71	1.94426	0.959224	0,0887999145090769	0,106785714285714	1,79435602823893	2,23819123143525		4498.76	4.11283	2.04013	0,0365924342361534	0,00935384615384615	1,94242731730143	3,08949046769751	+	2571.97	2.35133	1.23348	0,0358788071477535	0,0563636363636364	2,12242285410563	3,10980090810349		3722.09	3.40279	1.76672	0,0023869350403826	0,00830769230769231	3,080184618632	6,84254524999972	+	7026.95	6.42413	2.6835	0,00737091118681528	0,003	2,71950276692708	5,02277645449729	+	5143.29	4.70207	2.23329
Q6P5S2	Protein LEG1 homolog	0,790049037683627	0,873682242990654	0,106083869934082	0,284639041422015		3185.69	0.946676	-0.0790576	0,599719804791606	0,680121212121212	0,278127988179524	0,569102866948817		3117.92	0.926537	-0.11008	0,0938287570956763	0,0487529411764706	0,956228892008463	2,18869423394323	+	7132.91	2.11965	1.08383	0,64362732941878	0,717980952380952	0,325581550598145	0,499538688979188		3824.78	1.13659	0.184711	0,00812549284275513	0,00703030303030303	1,36872227986654	4,88598581097176	+	7995.95	2.37611	1.2486	0,107089587289391	0,0533181818181818	1,13355445861816	2,07115798867768		6995.28	2.07875	1.05572
P60174	Triosephosphate isomerase	0,860028432081656	0,908678571428571	0,196341514587402	0,188000348605201		3137.48	0.682662	-0.550756	0,970040877712989	0,985241379310345	0,0445346832275391	0,0399587829726265		3055.72	0.664873	-0.588849	0,232549842683214	0,165795918367347	1,50259145100912	1,40562198377237		8269.47	1.7993	0.847432	0,124835591470351	0,12295652173913	-2,03470134735107	-1,93679989314986		755.085	0.164294	-2.60565	0,398639648944819	0,346754716981132	0,984264055887857	0,943959045664293		4362.86	0.949285	-0.0750875	0,350807771397243	0,270552380952381	1,19828414916992	1,05530706006596		7530.71	1.63855	0.712424
P49913	Cathelicidin antimicrobial peptide	0,00999043631831003	0,0568	1,99559179941813	4,60536563960466	+	15776.9	3.44182	1.78317	0,0572170107307418	0,077	0,997968037923178	2,64605602282325		12282.2	2.67943	1.42192	0,00570632834050331	0,00516666666666667	1,2834587097168	5,39627991033429	+	11697.4	2.55186	1.35155	0,0432562482754952	0,05625	-1,77035554250081	-2,91970428293453		2083.46	0.454518	-1.13759	0,00202459179225222	0,009	1,89444573720296	7,14989359179345	+	20285.8	4.42546	2.14583	0,00068152134194995	0	2,12526734670003	9,51338148153287	+	22018.3	4.80342	2.26406
Q9HD89	Resistin	0,0470012725149649	0,0788717948717949	2,52652359008789	2,83718889861356		11639.1	5.2173	2.3833	0,273620590669441	0,330820512820513	0,796443621317545	1,26787221411417		3039.91	1.36266	0.446422	0,0289192949131311	0,00842105263157895	2,18909645080566	3,33689344362375	+	7553.42	3.38586	1.75952	0,00600551963242297	0,0102857142857143	3,03597736358643	5,32001107567427	+	12689	5.68791	2.5079	0,0939925284803223	0,0438072289156626	1,13539632161458	2,18713243929029	+	4553.54	2.04115	1.02938	0,408292367580693	0,349245283018868	0,633256912231445	0,922894826484883		2186.54	0.98013	-0.0289551
P19827	Inter-alpha-trypsin inhibitor heavy chain H1	0,302236198411499	0,335707317073171	0,909179051717123	1,18323109708148		2863.49	1.52867	0.612275	0,105130682190365	0,122175438596491	1,74038060506185	2,08747220432788		6801.88	3.63117	1.86043	0,011414019418545	0,00375757575757576	2,10737578074137	4,43090355067165	+	7293.12	3.89341	1.96104	0,0165978333464527	0,0228888888888889	-1,65001487731934	-3,9657314278611	+	618.681	0.330281	-1.59823	0,00105458226975335	0,018	3,94103177388509	8,49154953634432	+	28941	15.4501	3.94954	0,00503716627035577	0,00384	3,03064759572347	5,58612874163268	+	18838.1	10.0567	3.33008
P22894	Neutrophil collagenase	0,0745310036617168	0,10944	1,28234195709229	2,39783693005463		3977.16	1.90768	0.931816	0,175408272822968	0,230925373134328	1,70984045664469	1,64454785112451		8568.48	4.10994	2.03912	0,0135805249298268	0,00635897435897436	2,59331607818604	4,21051765651119	+	12567.4	6.02806	2.59169	0,588485390757189	0,661623762376238	0,811251640319824	0,58741168173159		6130.71	2.94064	1.55613	0,0378952478695046	0,0182941176470588	1,84959570566813	3,05358357144345	+	8387.44	4.0231	2.00831	0,0607153465391889	0,0323243243243243	1,31796010335286	2,58950869685705	+	4561.53	2.18797	1.1296
P05107	Integrin beta-2	0,438873978757295	0,506977777777778	0,826231638590494	0,858789912160482		5499.96	1.18409	0.243779	0,163876325410995	0,212063492063492	1,68845494588216	1,70248879822783		11547.6	2.4861	1.31388	0,0261849184043312	0,00715384615384615	3,37433687845866	3,44453461676213	+	24891.6	5.35893	2.42194	0,426606219339355	0,41269387755102	-0,901971499125162	-0,884049531142822		1412.72	0.304146	-1.71716	0,205536285629067	0,116565656565657	1,61287371317546	1,51008567464208		9858.02	2.12234	1.08565	0,0573741211654836	0,0336901408450704	2,89504051208496	2,64343211097982	+	18934.7	4.07646	2.02732
P02748	Complement component C9	0,53101265926097	0,623531914893617	0,465446790059408	0,684936581198651		3328.2	1.40774	0.493385	0,27045371203673	0,331844155844156	-0,733844757080078	-1,2777524946532		1044.75	0.441903	-1.1782	0,116663493286534	0,060314606741573	1,39534791310628	1,99588508520045		7121.58	3.01224	1.59084	0,259588385705639	0,227255813953488	-0,658859570821125	-1,31252056637911		1427.95	0.603984	-0.727418	0,183476378894365	0,105531914893617	0,811742464701336	1,60632877334256		3903.24	1.65097	0.723311	0,574909997409064	0,580872727272727	0,472183227539063	0,609842856587124		3592.39	1.51949	0.603585
P07477	Trypsin-1	0,0277117619046441	0,059741935483871	1,4486255645752	3,38287358889576		6240.9	2.46019	1.29877	0,0232703097962353	0,0496	1,63778559366862	3,57505411132882	+	7493.07	2.9538	1.56257	0,0156031205370015	0,0059047619047619	2,9680871963501	4,04006854779366	+	11402.3	4.49483	2.16827	0,0141143498139766	0,024969696969697	-2,20177332560221	-4,16269485881156	+	415.156	0.163656	-2.61126	0,0151290673298633	0,011	2,99350420633952	4,0775301216673	+	10848.1	4.27637	2.09639	0,00580044306294652	0,00355555555555556	2,66751257578532	5,37177128401625	+	10942.1	4.31343	2.10883
Q99954	Submaxillary gland androgen-regulated protein 3A	0,340181959704667	0,369458823529412	0,311156272888184	1,08184972800145		6264.43	1.30723	0.38651	0,911091602911956	0,941309734513274	-0,0237967173258458	-0,11889336701942		4674.76	0.975505	-0.0357787	0,61720070979987	0,64537037037037	0,184816678365072	0,541043559458142		5035.88	1.05086	0.0715709	0,000544021562440649	0	-3,61619313557943	-10,0843262432836	+	401.615	0.0838069	-3.57679	0,0211216678953087	0,00968	1,09048620859782	3,68442984651185	+	8930.62	1.86359	0.898087	0,557538872957929	0,565703703703704	0,199213345845541	0,639068971881295		5267.59	1.09921	0.136471
P04792	Heat shock protein beta-1	0,0720166366398124	0,10530612244898	1,04754606882731	2,42954125981239		3481.93	1.64261	0.715994	0,0206573241060443	0,0433103448275862	1,89245986938477	3,70981774871193	+	5596.08	2.63997	1.40052	0,00552246539424765	0,00539130434782609	2,08349005381266	5,44561799172914	+	8480.98	4.00093	2.00034	0,00633727789162769	0,00993103448275862	-2,02146085103353	-5,24069038597588	+	446.34	0.210563	-2.24768	0,00307356348506716	0,0072	2,45432567596436	6,39289355888677	+	10436.2	4.92332	2.29963	0,00633529598050646	0,0032	2,49164136250814	5,24114907626894	+	13490.1	6.36402	2.66994
P25815	Protein S100-P	0,0210406231915383	0,0627692307692308	3,39643224080404	3,68881263140982		24315.1	13.618	3.76744	0,0570588696067918	0,0787906976744186	3,94216759999593	2,64870553614434		23606.1	13.2209	3.72475	0,0194484912815883	0,00551111111111111	3,84988594055176	3,77924428564698	+	33548.8	18.7894	4.23185	0,346462351368211	0,314565217391304	0,957194964090982	1,0660733879498		3186.57	1.78468	0.835664	0,0109297232282983	0,00610526315789474	3,9730339050293	4,48714539911696	+	19140.2	10.7197	3.4222	0,0180554325773775	0,0131818181818182	2,88607756296794	3,86595903936277	+	13323.6	7.46208	2.89958
B9A064	Immunoglobulin lambda-like polypeptide 5	0,00355270228576192	0,0296666666666667	1,49796930948893	6,14681685105127	+	16981.4	2.96209	1.56662	0,0117621181492051	0,0415	2,16394996643066	4,39223363976279	+	23813.6	4.15385	2.05445	0,473406970256736	0,469461538461538	0,334738731384277	0,790608508048889		8366.55	1.45939	0.545366	0,0242085804857499	0,03	1,00539334615071	3,53100755106825	+	12822.5	2.23664	1.16134	0,855921136767006	0,882912280701754	0,0709374745686837	0,19360220820873		7269.33	1.268	0.342555	0,053554885309163	0,031044776119403	0,596463521321613	2,70968221580175	+	8424.62	1.46952	0.555345
P25705	ATP synthase subunit alpha, mitochondrial	0,0955685727710394	0,117793103448276	0,523516019185385	2,17225585425847		3369.13	1.39235	0.477518	0,685654863815631	0,71996261682243	0,380630175272625	0,435521653635066		2865.77	1.18433	0.244066	0,0118304454978247	0,00354285714285714	1,65893904368083	4,38480576089485	+	7456.59	3.08155	1.62366	0,00185287684157597	0	-3,44886191685994	-7,32031000211785	+	268.034	0.110769	-3.17437	0,00527485621148758	0,00892307692307692	1,63606484731038	5,5153323777037	+	7350.65	3.03777	1.60301	0,0577369290145864	0,0332222222222222	1,2765785853068	2,63740429535695	+	4828.22	1.99534	0.996634
P52566	Rho GDP-dissociation inhibitor 2	0,0121055251427555	0,0501176470588235	2,59035046895345	4,35541835173695	+	7203.55	4.45305	2.15479	0,636348672631954	0,703223300970874	0,32607364654541	0,510866581103738		1279.14	0.790734	-0.338735	0,100747608345093	0,0511818181818182	1,36487738291423	2,12522585031869		2784.8	1.72149	0.783661	0,259673448418094	0,22464367816092	0,957008361816406	1,312242938393		2896.76	1.7907	0.840524	0,0636203039293886	0,02368	1,79363632202148	2,54532326833962	+	3903.17	2.41284	1.27073	0,0858810372865809	0,0436962025316456	1,3676544825236	2,26838169737724	+	3130.08	1.93494	0.952286
P28676	Grancalcin	0,0786203729380677	0,115461538461538	1,55971686045329	2,34877640020797		7445.01	3.63262	1.86101	0,0203607098550236	0,0448571428571429	2,79574298858643	3,72639477648814	+	22289.7	10.8757	3.44304	0,0516621165690095	0,0170958904109589	2,05557187398275	2,74456832945525	+	12368.7	6.03504	2.59336	0,41151690102347	0,39740206185567	0,673968950907389	0,915951527631619		4628.59	2.25841	1.17531	0,0264414457678013	0,0103050847457627	2,65452162424723	3,43388104734073	+	20586.9	10.0449	3.32839	0,0392143715704227	0,0228196721311475	2,16920471191406	3,01867256870823	+	9335.82	4.55519	2.18751
P08758	Annexin A5	0,0121362204814968	0,0473333333333333	1,98814868927002	4,35218924070211	+	4958.57	3.15916	1.65954	0,0793613793886642	0,098	2,19201278686523	2,34019554391392		4597.77	2.92929	1.55055	4,54577050429581E-05	0	4,50270907084147	18,9729909421858	+	31494.9	20.0657	4.32666	0,793520816583778	0,834321428571429	0,0453465779622402	0,279776132089816		1664.67	1.06058	0.0848507	0,000972163011922778	0,0216	2,00779596964518	8,67400154013416	+	5975.78	3.80723	1.92874	0,000334592883721763	0	1,94807052612305	11,4273475339533	+	5811.14	3.70234	1.88844
P10153	Non-secretory ribonuclease	0,288523388684004	0,339688311688312	0,649822552998861	1,22279826735236		6486.57	2.2876	1.19383	0,060176231462461	0,0817391304347826	1,40349165598551	2,59797539967225		8815.81	3.10904	1.63647	0,026233200004559	0,0070188679245283	1,7774600982666	3,44252004302968	+	10878	3.83631	1.93972	0,0945482403702853	0,0989677419354839	1,029572168986	2,1818554535911		6815.89	2.40374	1.26528	0,026040226497092	0,0104827586206897	1,73984591166178	3,45059847494691	+	11270	3.97454	1.99079	0,130831191396225	0,0805274725274725	1,46806875864665	1,89606670692486		10143.4	3.57724	1.83885
P08123	Collagen alpha-2(I) chain	0,141088739015509	0,148927536231884	1,44839763641357	1,8308472570105		6426.21	3.13051	1.6464	0,483484889027826	0,571032967032967	0,484405517578125	0,771447709167014		4213.11	2.0524	1.03731	0,0672220870274366	0,0313766233766234	1,62637933095296	2,49364022835462	+	4669.1	2.27453	1.18557	0,353406421999967	0,316893617021277	-0,490257263183594	-1,04892530746112		1302.84	0.634676	-0.655908	0,00499534855452831	0,00966666666666667	2,13593165079753	5,59900739189618	+	10074	4.90753	2.295	0,0268730911466144	0,0148148148148148	1,71351305643718	3,41622883219794	+	7634.15	3.71895	1.89489
P07339	Cathepsin D	0,304185113262979	0,33166265060241	0,593287467956543	1,17774493817867		2097.04	1.53575	0.618947	0,0168894625514575	0,0418333333333333	2,32464059193929	3,94494763664114	+	6458.38	4.72975	2.24176	0,00205970951014307	0	3,49930254618327	7,11723527518805	+	15482.1	11.3382	3.50312	0,0419140775435522	0,0574468085106383	-1,45702648162842	-2,95132567880589		472.872	0.346304	-1.52989	0,0198646980468088	0,0100833333333333	2,31538867950439	3,75477129157446	+	5819.84	4.26211	2.09157	0,00630796125639362	0,00331034482758621	3,00866762797038	5,24749331278546	+	11479.4	8.40682	3.07156
[truncated: 152 more columns]
